# Supplementary material for: Exploring Cholinergic Compounds for Peripheral Neuropathic Pain Management: A Comprehensive Scoping Review of Rodent Model Studies
Source: Pharmaceuticals (Basel). 2023 Sep 27;16(10):1363. doi: 10.3390/ph16101363 (PMC10609809; doi:10.3390/ph16101363)
Supplement: Supplementary file 1 [file pharmaceuticals-16-01363-s001.zip]

Archive with 1 entries (1 files):
- pharmaceuticals-2566372-supplementary.pdf
